# Supplementary material for: Jejucarbosides B–E, Chlorinated Cycloaromatized Enediynes, from a Marine Streptomyces sp
Source: Mar Drugs. 2023 Jul 18;21(7):405. doi: 10.3390/md21070405 (PMC10381858; doi:10.3390/md21070405)
Supplement: Supplementary file 1 [file marinedrugs-21-00405-s001.zip]

Archive with 1 entries (1 files):
- marinedrugs-2499605-Supplementary Materials.pdf
